# Supplementary material for: A Porous π-Stacked Self-Assembly of Cup-Shaped Palladium Complex for Iodine Capture
Source: Molecules. 2023 Mar 23;28(7):2881. doi: 10.3390/molecules28072881 (PMC10095786; doi:10.3390/molecules28072881)
Supplement: Supplementary file 1 [file molecules-28-02881-s001.zip]

Archive with 2 entries (2 files):
- CIF.ZIP.rar
- Supporting Information.pdf
